# Supplementary material for: Coprological and Molecular Analyses of Ruminant Farms in Québec, Canada, Show a Variable Efficacy of Ivermectin Against Gastro-Intestinal Nematodes
Source: Pathogens. 2025 Sep 28;14(10):984. doi: 10.3390/pathogens14100984 (PMC12567335; doi:10.3390/pathogens14100984)
Supplement: Supplementary file 1 [file pathogens-14-00984-s001.zip]

Archive with 6 entries (6 files):
- Data S1. FEC data from farm 3 (goats and sheep) using Wis-consin method.pdf
- Data S2. FEC data from farm 4 (alpacas), both group ages (1 Y.O) and 2 Y.O, at both pre- and post-IVM treatment.pdf
- Data S3. Full FECRT report on farm 1 (sheep) from online software.pdf
- Data S4. Full FECRT report on farm 2 (sheep) from online software fecrt.pdf
- Data S5. Full FECRT report on farm 4 (alpaca, 1 Y.O. group) from online software fecrt.com.pdf
- Data S6. Full FECRT report on farm 4 (alpaca, 2 Y.O. group) from online software fecrt.com.pdf
